# Supplementary material for: Optimization of ethylene glycol production from (d)-xylose via a synthetic pathway implemented in Escherichia coli
Source: Microb Cell Fact. 2015 Sep 4;14:127. doi: 10.1186/s12934-015-0312-7 (PMC4559361; doi:10.1186/s12934-015-0312-7)
Supplement: Additional file 1. — Log2 transformed expression levels of candidate glycolaldehyde reductases [file 12934_2015_312_MOESM1_ESM.xlsx]

## Sheet: log values
	C1_1	C1_2	C1_3	C2_1	C2_2	C2_3	C3_1	C3_2	C3_3
dkgB	7.86943	7.84325	7.852	7.93766	7.65454	7.83239	7.97714	8.09512	7.98075
yajO	8.89497	8.8793	8.96679	8.53097	8.21374	8.34793	8.55595	8.58303	8.68709
yeaE	10.4869	10.385	10.3894	9.82885	9.43892	9.67292	10.1257	10.0931	10.126
fucO	10.2919	10.2569	10.2663	8.89454	8.77098	8.81291	8.82479	8.9313	8.91786
gldA	11.0317	11.3324	11.3897	8.89173	8.48221	8.79293	8.5911	8.69602	8.71669
yqhD	11.0795	10.9743	10.9361	15.2367	15.2747	15.4398	15.7965	15.6967	15.5516
dkgA	9.25394	9.09069	9.03207	12.1578	12.1646	12.1379	12.4532	12.4775	12.6043
yghZ	12.359	12.371	12.1876	11.6872	11.8269	11.9162	10.6376	10.935	10.9788
yqhC	8.48015	8.40599	8.41425	11.3595	11.1581	11.1629	12.0583	12.3987	12.4775
